# Supplementary material for: Development of Biolayer Interferometry (BLI)-Based Double-Stranded RNA Detection Method with Application in mRNA-Based Therapeutics and Vaccines
Source: Pharmaceutics. 2024 Sep 19;16(9):1227. doi: 10.3390/pharmaceutics16091227 (PMC11435032; doi:10.3390/pharmaceutics16091227)
Supplement: Supplementary file 1 [file pharmaceutics-16-01227-s001.zip]

Archive with 1 entries (1 files):
- pharmaceutics-3163511-supplementary.pdf
